# Supplementary material for: Antimicrobial Resistance Associated with Mass Gatherings: A Systematic Review
Source: Trop Med Infect Dis. 2024 Dec 24;10(1):2. doi: 10.3390/tropicalmed10010002 (PMC11769525; doi:10.3390/tropicalmed10010002)
Supplement: Supplementary file 1 [file tropicalmed-10-00002-s001.zip]

Archive with 1 entries (1 files):
- tropicalmed-3306296-supplementary.pdf
